# Supplementary material for: Tissue Inhibitor of Matrix Metalloproteinases-1 (TIMP-1) and Pulmonary Involvement in COVID-19 Pneumonia
Source: Biomolecules. 2023 Jun 26;13(7):1040. doi: 10.3390/biom13071040 (PMC10377146; doi:10.3390/biom13071040)
Supplement: Supplementary file 1 [file biomolecules-13-01040-s001.zip]

Archive with 1 entries (1 files):
- biomolecules-2350249-supplementary.pdf
